# Supplementary material for: Frankia-Enriched Metagenomes from the Earliest Diverging Symbiotic Frankia Cluster: They Come in Teams
Source: Genome Biol Evol. 2019 Jul 19;11(8):2273–91. doi: 10.1093/gbe/evz153 (PMC6735867; doi:10.1093/gbe/evz153)
Supplement: evz153_Supplementary_Data [file evz153_supplementary_data.zip]

Archive with 12 entries (12 files):
- Suppl legends.docx
- supplementary Fig S1--OLD.pdf
- supplementary Fig S1.pdf
- Supplementary Fig S2.pdf
- Supplementary Fig S3.pdf
- Supplementary Fig S4new.pdf
- Supplementary Fig S5new.pdf
- Supplementary File 1.pdf
- Supplementary Table S1_new_new.docx
- Supplementary Table S2.xlsx
- Supplementary Table S3.xlsx
- Supplementary Table S4.xlsx
