# Supplementary material for: Frankia-Enriched Metagenomes from the Earliest Diverging Symbiotic Frankia Cluster: They Come in Teams
Source: Genome Biol Evol. 2019 Jul 19;11(8):2273–91. doi: 10.1093/gbe/evz153 (PMC6735867; doi:10.1093/gbe/evz153)
Supplement: evz153_Supplementary_Data [file evz153_supplementary_data.zip › Supplementary Table S2.xlsx]

## Sheet: Sheet1
Table S2. Genomes and accession numbers of the corresponding BioProjects in GenBank
Frankia-enriched metagenome	BioProject
Frankia sp. Dd1_Dg_vc	PRJEB19449
Frankia sp. Cppng1_Ca_nod	PRJEB19448
Frankia sp. Dg1_Dg_nod2	PRJEB19447
Frankia sp. Cv1_Ct_nod	PRJEB19446
Frankia sp. Dd1_Dg_nod	PRJEB19445
Frankia sp. Cm1_Cm_nod	PRJEB19444
Frankia sp. Cm1_Dg_nod	PRJEB19443
Frankia sp. Cj1_Dg_nod	PRJEB19442
Frankia sp. Cm1_Dg_vc	PRJEB19441
Frankia sp. Cj1_Dg_vc	PRJEB19440
Frankia sp. Dg1_Cn_nod	PRJEB19439
Frankia sp. Dg1_Dg_nod	PRJEB19438
