# Supplementary material for: Frankia-Enriched Metagenomes from the Earliest Diverging Symbiotic Frankia Cluster: They Come in Teams
Source: Genome Biol Evol. 2019 Jul 19;11(8):2273–91. doi: 10.1093/gbe/evz153 (PMC6735867; doi:10.1093/gbe/evz153)
Supplement: evz153_Supplementary_Data [file evz153_supplementary_data.zip › Supplementary Table S3.xlsx]

## Sheet: Tabelle1
Table S3. BUSCO analysis of Frankia-enriched metagenomes.
Frankia-enriched metagenome		Complete BUSCOs	Complete and single-copy BUSCOs	Complete and duplicated BUSCOs	Fragmented BUSCOs	Missing BUSCOs
Frankia sp. Dd1_Dg _vc	Bin	68.9%	68.9%	0.0%	11.5%	19.6%
	Final Draft	87.3%	87.3%	0.0%	3.5%	9.2%
Frankia sp. Crpng1_Ca_nod	Bin	65.3%	65.3%	0.0%	12.3%	22.4%
	Final Draft	83.1%	83.1%	0.0%	6.8%	10.1%
Frankia sp. Dg1_Dg_nod2	Bin	81.9%	81.9%	0.0%	1.9%	16.2%
	Final Draft	93.9%	93.9%	0.0%	0.7%	5.4%
Frankia sp. Cv1_Ct_nod	Bin	78.3%	78.3%	0.0%	7.2%	14.5%
	Final Draft	91.9%	91.9%	0.0%	1.4%	6.7%
Frankia sp. Dd1_Dg_nod	Bin	68.9%	68.9%	0.0%	11.5%	19.6%
	Final Draft	81.1%	81.1%	0.0%	6.8%	12.1%
Frankia sp. Cm1_Cm_nod	Bin	79.4%	79.4%	0.0%	6.6%	14.0%
	Final Draft	92.6%	92.6%	0.0%	2.0%	5.4%
Frankia sp. Cm1_Dg_nod	Bin	67.3%	45.3%	22.0%	14.3%	18.4%
	Final Draft	82.4%	64.2%	18.2%	6.1%	11.5%
Frankia sp. Cj1_Dg_nod	Bin	80.3%	53.1%	27.2%	2.7%	17.0%
	Final Draft	91.9%	62.2%	29.7%	0.7%	7.4%
Frankia sp. Cm1_Dg_vc	Bin	80.2%	80.2%	0.0%	3.9%	15.9%
	Final Draft	93.9%	93.9%	0.0%	0.7%	5.4%
Frankia sp. Cj1_Dg_vc	Bin	81.9%	81.9%	0.0%	1.9%	16.2%
	Final Draft	93.9%	93.9%	0.0%	0.7%	5.4%
Frankia sp. Dg1_Cn_nod	Bin	68.9%	68.9%	0.0%	11.5%	19.6%
	Final Draft	81.8%	81.8%	0.0%	3.4%	14.8%
Frankia sp. Dg1_Dg_nod	Bin	75.9%	75.9%	0.0%	7.6%	16.5%
	Final Draft	89.2%	89.2%	0.0%	3.4%	7.4%
