# Supplementary material for: Frankia-Enriched Metagenomes from the Earliest Diverging Symbiotic Frankia Cluster: They Come in Teams
Source: Genome Biol Evol. 2019 Jul 19;11(8):2273–91. doi: 10.1093/gbe/evz153 (PMC6735867; doi:10.1093/gbe/evz153)
Supplement: evz153_Supplementary_Data [file evz153_supplementary_data.zip › Supplementary Table S4.xlsx]

## Sheet: Sheet1
Supplementary Table S4. Primers sequences used to analyse nifH and nodA, nodB1, nodB2, nodC, nodH1, nodH2, and nodU expression.
Gene name	Primer forward	Primer reverse
IF-31	CCGCCGGTCTGCAAGCT	TCCTTGATGACCGTCTGG
IF-32	AAGTTCAAGTACGAGACCGACC	ATCTTCGGTCGGAGCTTCATTT
nifH	TCCACCACTCAGCAGAACACGA	CTGGGCCTTGGAGTGCAGG
nodA	AAACGTACTGGGAGAATCAGCTC	TACGGCTACCTTTGAAATGTTTC
nodB1	CAGACACGGTGGGAAATAATGG	GGCCATATGGTGTGCGTAGATA
nodB2	CGCCACCTTCTGCGTGA	CTCGGTGGGTCATGGTGTG
nodH1	GCTCCAGAGCCATTTGTCAT	CCCGCAGGTCCTCATAGTAA
nodH2	AGGCGAGACGAAAAATACGA	GCAGCTCGGCATAGTTTAGC
nodC3	ACCTCACCATTCTCATGCTCAA	GCAGTTGTTGGCTCAGGTATG
nodC4	CAGACACGGTGGGAAATAATGG	GAGCATGAGAATGGTCAGGTGA
nodC5	GTCGCAAACCAGGATTACGAAG	GAATTCATCGTAAACGGGCTGG
nodU	GGGGCAGGCTATTTCGGCG	TGCCGCGACCATGAAAAGGTGT
1Except for Cppng1, 2for Cppng1 only, 3used on Dg2 and Cv1, 4used on Cj1 and Dg1, 5used on Cppng1 only
